# Supplementary material for: Species delimitation of neotropical Characins (Stevardiinae): Implications for taxonomy of complex groups
Source: PLoS One. 2019 Jun 5;14(6):e0216786. doi: 10.1371/journal.pone.0216786 (PMC6550444; doi:10.1371/journal.pone.0216786)
Supplement: S1 Table — (XLSX) [file pone.0216786.s001.xlsx]

## Sheet: Sheet1
Notation in the tree and morphological sorting (numbering on the left)		Notation code LBP	Depositories of material examined			GMYC OTUs	Taxonomic update and PSH		Genbank ID
			Colecction	Tissue code	Voucher
2	Aphyocharax anisitsi 22190	22190	LBP	22190	3764	1	Prionobrama	filigera	MH002917
30	Bryconamericus sp. 12805 Amazonas Solimoes	12805	LBP	12805	1707	2	?		MH003020
30	Bryconamericus sp. 12806 Amazonas Solimoes	12806	LBP	12806	1707	2			MH003021
136	Salminus brasiliensis 9025	9025	LBP	9025	850	3	Salminus	brasiliensis	MH003291
5	Brycon insignis 16075	16075	LBP	16075	2369	4	Brycon	insignis	MH002920
127	Oligosarcus hepsetus 16055	16055	LBP	16055	2377	4	Oligosarccus	hepsetus	MH003277
139	Triportheus nematurus 3503	3503	LBP	3503	39	5	Triportheus	nematurus	MH003294
4	Bramocharax caballeroi 42022	42022	LBP	42022	8939	6	Bramocharax	caballeroi	MH002919
83	Jupiaba cf. acanthogaster 37269	37269	LBP	37269	7915	7	Jupiaba	cf. acanthogaster	MH003211
138	Tetragonopterus argenteus 22029	22029	LBP	22029	3758	8	Tetraginopterus	argenteus	MH003293
1	Acestrorhynchus lacustris 15173	15173	LBP	15173	2158	9	Acestrorhynchus	lacustris	MH002916
137	Serrapinnus calliurus 22121	22121	LBP	22121	3731	10	Serrapinus	calliurus	MH003292
71	Galeocharax knerii 20164	20164	LBP	20164	3496	11	Galeocharax	knerii	MH003179
134	Psellogramus kennedyi 31813	31813	LBP	31813	6578	12	Psellogramus	kennedyi	MH003289
46	Bryconamericus sp. 67230 Amazonas Tapajos	67231	LBP	67231	16258	13	Bryconops	sp.	MH003049
46	Bryconamericus sp. 67231 Amazonas Tapajos	67230	LBP	67230	16258	13			MH003050
18	Bryconamericus iheringii 68418 La Plata Uruguay	68418	LBP	68418	17029	14	?		MH002994
128	Oligosarcus paranensis 22582	22582	LBP	22582	3926	15	Oligosarcus	paranensis	MH003278
80	Hemibrycon sp. 76518 Orinoco Guaviare	76518	MPUJ	1244		16	?		MH003206
80	Hemibrycon sp. 76519 Orinoco Guaviare	76519	MPUJ	1245		16			MH003207
80	Hemibrycon sp. 76520 Orinoco	76520	MPUJ	1246		16			MH003208
24	Bryconamericus orinocoense 65896 Tocantins Araguaia	65896	LBP	65896	16928	17	?		MH003005
24	Bryconamericus orinocoense 65897 Tocantins Araguaia	65897	LBP	65897	16928	17			MH003006
82	Hyphessobrycon eques 36278	36278	LBP	36278	7615	18	Hyphessobrycon	eques	MH003210
73	Gymnocorymbus ternetzi 21989	21989	LBP	21989	3737	19	Gymnorhynchus	ternetzi	MH003181
48	Bryconamericus sp. 76471 Orinoco Guaviare	76471	MPUJ	1261		20	?		MH003056
29	Bryconamericus sp. 11778 Tocantins Araguaia	11778	LBP	11778	1592	21	Hemigrammus	sp.	MH003018
29	Bryconamericus sp. 11779 Tocantins Araguaia	11779	LBP	11779	1592	21			MH003019
140	Tyttocharax madeirae 33166	33166	LBP	33166	5245	22	Tyttocharax	madeirae	MH003295
63	Eretmobrycon brevirrostris 76598 Tumbes	76598	STRI	15021	5894	23	Eretmobrycon	brevirostris	MH003099
63	Eretmobrycon brevirrostris 76599 Tumbes	76599	STRI	15024	5894	23	Eretmobrycon	brevirostris	MH003100
67	Eretmobrycon peruanus 43915 Zarumilla	43915	LBP	43915	9352	24	Eretmobrycon	peruanus Zarumilla-Tumbes Group	MH003159
67	Eretmobrycon peruanus 43916 Zarumilla	43916	LBP	43916	9352	24			MH003160
67	Eretmobrycon peruanus 43963 Tumbes	43963	LBP	43963	9370	25			MH003161
67	Eretmobrycon peruanus 43964 Tumbes	43964	LBP	43964	9370	25			MH003162
67	Eretmobrycon peruanus 45006 Tumbes	45006	LBP	45006	9335	25			MH003163
67	Eretmobrycon peruanus 76665 Cañete	76665	STRI	15003	6694	26	Eretmobrycon	peruanus Cañete Group	MH003164
67	Eretmobrycon peruanus 76666 Cañete	76666	STRI	15004	6694	26			MH003165
66	Eretmobrycon guaytarae 76406 Patía Guachicono	76406	MPUJ	435	11048	27	Eretmobrycon	dahli BIN	MH003149
66	Eretmobrycon guaytarae 76407 Patía Guachicono	76407	MPUJ	436	11048	27			MH003150
66	Eretmobrycon guaytarae 76408 Patía Guachicono	76408	MPUJ	437	11048	27			MH003151
66	Eretmobrycon guaytarae 76409 Patía Guachicono	76409	MPUJ	438	11048	27			MH003152
66	Eretmobrycon guaytarae 76410 Patía Guachicono	76410	MPUJ	439	11048	27			MH003153
66	Eretmobrycon guaytarae 76416 Patía Mojarras	76416	MPUJ	457	11049	27			MH003154
66	Eretmobrycon guaytarae 76417 Patía Mojarras	76417	MPUJ	458	11049	27			MH003155
66	Eretmobrycon guaytarae 76418 Patía Mojarras	76418	MPUJ	459	11049	27			MH003156
66	Eretmobrycon guaytarae 76419 Patía Mojarras	76419	MPUJ	460	11049	27			MH003157
66	Eretmobrycon guaytarae 76420 Patía Mojarras	76420	MPUJ	461	11049	27			MH003158
64	Eretmobrycon emperador 76606 Atrato	76606	STRI	122	578	28	Eretmobrycon	gonzalezoi	MH003106
65	Eretmobrycon gonzalezoi 76659 Changinola	76659	STRI	4974	585	29			MH003147
65	Eretmobrycon gonzalezoi 76660 Changinola	76660	STRI	4998	584	29			MH003148
70	Eretmobrycon terrabensis 76675 Coto	76676	STRI	2013	613	30	Eretmobrycon	terrabensis	MH003174
70	Eretmobrycon terrabensis 76676 Coto	76675	STRI	2012	613	30			MH003175
70	Eretmobrycon terrabensis 76677 Terraba	76677	STRI	2061	614	30			MH003176
70	Eretmobrycon terrabensis 76678 Terraba	76678	STRI	2062	614	30			MH003177
70	Eretmobrycon terrabensis 76679 Terraba	76679	STRI	2063	614	30			MH003178
69	Eretmobrycon sp. 76495 Dagua SanCipriano	76495	MPUJ	1900	11142	31	Eretmobrycon	sp. nov.	MH003167
69	Eretmobrycon sp. 76496 Dagua SanCipriano	76496	MPUJ	1901	11142	31			MH003168
69	Eretmobrycon sp. 76497 Dagua SanCipriano	76497	MPUJ	1902	11142	31			MH003169
69	Eretmobrycon sp. 76498 Dagua SanCipriano	76498	MPUJ	1903	11142	31			MH003170
69	Eretmobrycon sp. 76499 Dagua SanCipriano	76499	MPUJ	1904	11142	31			MH003171
69	Eretmobrycon sp. 76500 Dagua SanCipriano	76500	MPUJ	1905	11142	31			MH003172
69	Eretmobrycon sp. 76501 Dagua SanCipriano	76501	MPUJ	1906	11142	31			MH003173
64	Eretmobrycon emperador 76441 Dagua Jesús	76441	MPUJ	644		32	Eretmobrycon	emperador Dagua Group	MH003103
64	Eretmobrycon emperador 76442 Dagua Jesús	76442	MPUJ	645		32			MH003104
64	Eretmobrycon emperador 76443 Dagua Jesús	76443	MPUJ	646		32			MH003105
64	Eretmobrycon emperador 76658 Dagua	76658	STRI	9417	586	32			MH003145
68	Eretmobrycon scleroparius 76669 Changuinola	76669	STRI	4999	584	33	Eretmobrycon	scleroparius	MH003166
17	Bryconamericus ichoensis 76489 Atrato Icho	76489	MPUJ	1677		34	Eretmobrycon	emperador Atrato-Icho Group	MH002984
61	Eretmobrycon aff. emperador 76483 Atrato Icho	76483	MPUJ	1656		34			MH003093
61	Eretmobrycon aff. emperador 76484 Atrato Icho	76484	MPUJ	1657		34			MH003094
61	Eretmobrycon aff. emperador 76485 Atrato Icho	76485	MPUJ	1658		34			MH003095
61	Eretmobrycon aff. emperador 76486 Atrato Icho	76486	MPUJ	1659		34			MH003096
61	Eretmobrycon aff. emperador 76487 Atrato Icho	76487	MPUJ	1660		34			MH003097
17	Bryconamericus ichoensis 76488 Atrato Icho	76488	MPUJ	1676		35	Eretmobrycon	ichoensis	MH002983
64	Eretmobrycon emperador 76607 Mandinga	76607	STRI	1304	545	36	Eretmobrycon	emperador Lower Central America Group A	MH003107
64	Eretmobrycon emperador 76608 Mandinga	76608	STRI	1305	545	36			MH003108
64	Eretmobrycon emperador 76621 Playon Chico	76621	STRI	2587	548	37			MH003116
64	Eretmobrycon emperador 76630 Azucar	76630	STRI	3728	552	37			MH003122
64	Eretmobrycon emperador 76631 Azucar	76631	STRI	3729	597	37			MH003123
64	Eretmobrycon emperador 76632 Azucar	76632	STRI	3744	597	37			MH003124
64	Eretmobrycon emperador 76664 San Juan	76664	STRI	868	6570	38			MH003146
62	Eretmobrycon bayano 76597 Bayano	76597	STRI	7262	1656	39			MH003098
64	Eretmobrycon emperador 76651 San Juan	76651	STRI	861	6570	39	Eretmobrycon	emperador San Juan Group	MH003138
64	Eretmobrycon emperador 76652 San Juan	76652	STRI	864	6570	39			MH003139
64	Eretmobrycon emperador 76653 San Juan	76653	STRI	876	6570	39			MH003140
64	Eretmobrycon emperador 76633 Tuira Yape	76633	STRI	3936	554	40	Eretmobrycon	emperador Tuira-Yape Group	MH003125
64	Eretmobrycon emperador 76634 Tuira Yape	76634	STRI	3940	554	40			MH003126
64	Eretmobrycon emperador 76648 Anton	76648	STRI	715	544	41	Eretmobrycon	emperador Lower Central America Group B	MH003137
64	Eretmobrycon emperador 76642 Calovevora	76642	STRI	6892	560	42			MH003131
64	Eretmobrycon emperador 76643 Calovevora	76643	STRI	6917	560	42			MH003132
64	Eretmobrycon emperador 76644 Calovevora	76644	STRI	6818	556	42			MH003133
64	Eretmobrycon emperador 76610 Cocle del Norte	76610	STRI	1346	546	43			MH003109
64	Eretmobrycon emperador 76611 Cocle del Norte	76611	STRI	1379	546	43			MH003110
64	Eretmobrycon emperador 76612 Cocle del Norte	76612	STRI	1380	546	43			MH003111
64	Eretmobrycon emperador 76625 Bayano	76625	STRI	2650	549	44			MH003117
64	Eretmobrycon emperador 76626 Bayano	76626	STRI	2651	549	44			MH003118
64	Eretmobrycon emperador 76618 Pato	76618	STRI	17828	6774	45			MH003114
64	Eretmobrycon emperador 76619 Pato	76619	STRI	17829	6774	45			MH003115
64	Eretmobrycon emperador 76637 Cascajal	76637	STRI	4546	555	46			MH003127
64	Eretmobrycon emperador 76654 Pina Pina	76654	STRI	9116	568	46			MH003141
64	Eretmobrycon emperador 76655 Pina Pina	76655	STRI	9117	568	46			MH003142
64	Eretmobrycon emperador 76656 Pina Pina	76656	STRI	9118	568	46			MH003143
64	Eretmobrycon emperador 76657 Pina Pina	76657	STRI	9119	568	46			MH003144
64	Eretmobrycon emperador 76613 Miguel de la Borda	76613	STRI	15522	5440	47			MH003112
64	Eretmobrycon emperador 76614 Miguel de la Borda	76614	STRI	15523	5440	47			MH003113
64	Eretmobrycon emperador 76627 Indio	76627	STRI	2682	550	47			MH003119
64	Eretmobrycon emperador 76628 Indio	76628	STRI	2683	550	47			MH003120
64	Eretmobrycon emperador 76629 Indio	76629	STRI	2684	550	47			MH003121
64	Eretmobrycon emperador 18524 Atlantico	18524	LBP	18524	2754	48			MH003101
64	Eretmobrycon emperador 18525 Atlantico	18525	LBP	18525	2754	48			MH003102
64	Eretmobrycon emperador 76638 Caimito	76638	STRI	4757	556	48			MH003128
64	Eretmobrycon emperador 76639 Caimito	76639	STRI	4758	556	48			MH003129
64	Eretmobrycon emperador 76640 Caimito	76640	STRI	4767	556	48			MH003130
64	Eretmobrycon emperador 76645 Chagres	76645	STRI	697	592	48			MH003134
64	Eretmobrycon emperador 76646 Chagres	76646	STRI	698	592	48			MH003135
64	Eretmobrycon emperador 76647 Chagres	76647	STRI	699	592	48			MH003136
135	Pseudocorynopoma heterandia 40243 Paraná	40243	LBP	40243	8889	49	Pseudocorynopoma	heterandia	MH003290
55	Corynopoma riisei GI:261825527	GI:261825527				50	Corynopoma	riisei	FJ749046
72	Glandulocauda melanopleura 24541	24541	LBP	24541	4507	51	Glandulocauda	melanopleura	MH003180
124	Lophiobrycon weitzmani 38090 Paraná	38090	LBP	38090	8166	52	Lophiobrycon	weitzmani	MH003274
125	Mimagoniates inequalis 21274	21274	LBP	21274	3383	53	Mimagoniates	inequalis	MH003275
126	Mimagoniates microlepis 11077	11077	LBP	11077	1225	54	Mimagoniates	microlepis	MH003276
54	Carlastyanax aurocaudatus 76582 Magdalena Cauca	76582	MPUJ	1799	11051	55	Carlastyanax	aurocaudatus	MH003084
43	Bryconamericus sp. 47611 Orinoco Apure	47611	LBP	47611	10172	56	Creagrutus	sp.	MH003044
56	Creagrutus peruanus 3267 Ucayali	22817	LBP	22817	3267	57	Creagrutus	peruanus	MH003085
59	Creagrutus sp. 76589 Orinoco Guaviare	76589	MPUJ	1275		58	Creagrutus	sp.	MH003090
59	Creagrutus sp. 76590 Orinoco Guaviare	76590	MPUJ	1276		58			MH003091
57	Creagrutus sp. 76584 Magdalena Pienta	76584	MPUJ	681	11098	59	Creagrutus	sp.	MH003086
57	Creagrutus sp. 76585 Magdalena Pienta	76585	MPUJ	682	11098	59			MH003087
79	Hemibrycon mikrostiktos 76513 Amazonas Caqueta	76513	MPUJ	630	11065	60	Hemibrycon	mikrostiktos	MH003202
79	Hemibrycon mikrostiktos 76515 Amazonas Caqueta	76515	MPUJ	632	11065	60			MH003203
79	Hemibrycon mikrostiktos 76516 Amazonas Caqueta	76516	MPUJ	633	11068	60			MH003204
79	Hemibrycon mikrostiktos 76517 Amazonas Caqueta	76517	MPUJ	634	11068	60			MH003205
81	Hemibrycon taeniurus 33168 Atlantico	6847	LBP	6847	37168	61	Hemibrycon	taeniurus	MH003209
78	Hemibrycon metae 76521 Orinoco Guaviare	76521	MPUJ	1554		62	Hemibrycon	metae	MH003197
78	Hemibrycon metae 76522 Orinoco Guaviare	76522	MPUJ	1555		62			MH003198
78	Hemibrycon metae 76523 Orinoco Guaviare	76523	MPUJ	1556		62			MH003199
78	Hemibrycon metae 76524 Orinoco Guaviare	76524	MPUJ	1557		62			MH003200
78	Hemibrycon metae 76525 Orinoco Guaviare	76525	MPUJ	1558		62			MH003201
110	Knodus sp1. 76578 Orinoco Guaviare	76578	MPUJ	1601	10938	62			MH003247
23	Bryconamericus multiradiatus 76475 Atrato León	76475	MPUJ	1405		63	Hemibrycon	multiradiatus	MH003004
76	Hemibrycon aff. raqueliae 76531 Magdalena	76531	CZUT-IC	722	11920	64	Hemibrycon	iqueima Recently described species	MH003191
76	Hemibrycon aff. raqueliae 76532 Magdalena	76532	CZUT-IC	723	11920	64			MH003192
76	Hemibrycon aff. raqueliae 76533 Magdalena	76533	CZUT-IC	724	11920	64			MH003193
77	Hemibrycon galvisi 76411 Amazonas Putumayo	76411	MPUJ	440	11046	65	Hemibrycon	galvisi	MH003194
77	Hemibrycon galvisi 76412 Amazonas Putumayo	76412	MPUJ	441	11046	65			MH003195
77	Hemibrycon galvisi 76413 Amazonas Putumayo	76413	MPUJ	442	11046	65			MH003196
6	Bryconamericus andresoi 76401 Patía Timbío	76401	MPUJ	430	11047	66	Hemibrycon	andresoi	MH002921
6	Bryconamericus andresoi 76402 Patía Timbío	76402	MPUJ	431	11047	66			MH002922
6	Bryconamericus andresoi 76403 Patía Timbío	76403	MPUJ	432	11047	66			MH002923
6	Bryconamericus andresoi 76404 Patía Timbío	76404	MPUJ	433	11047	66			MH002924
6	Bryconamericus andresoi 76405 Patía Timbío	76405	MPUJ	434	11047	66			MH002925
8	Bryconamericus caldasi 76502 Magdalena Cauca	76502	MPUJ	1920	11134	67	Hemibrycon	caucanus	MH002931
8	Bryconamericus caldasi 76503 Magdalena Cauca	76503	MPUJ	1921	11134	67			MH002932
8	Bryconamericus caldasi 76504 Magdalena Cauca	76504	MPUJ	1922	11134	67			MH002933
8	Bryconamericus caldasi 76505 Magdalena Cauca	76505	MPUJ	1923	11134	67			MH002934
8	Bryconamericus caldasi 76506 Magdalena Cauca	76506	MPUJ	1924	11134	67			MH002935
8	Bryconamericus caldasi 76507 Magdalena Cauca	76507	MPUJ	1925	11134	67			MH002936
9	Bryconamericus caucanus 76421 Magdalena Cauca	76421	MPUJ	462	11042	67			MH002937
9	Bryconamericus caucanus 76422 Magdalena Cauca	76422	MPUJ	463	11042	67			MH002938
9	Bryconamericus caucanus 76423 Magdalena Cauca	76423	MPUJ	464	11042	67			MH002939
9	Bryconamericus caucanus 76424 Magdalena Cauca	76424	MPUJ	465	11042	67			MH002940
9	Bryconamericus caucanus 76509 Magdalena Cauca	76509	MPUJ	1927	11135	67			MH002941
9	Bryconamericus caucanus 76510 Magdalena cauca	76510	MPUJ	1928	11135	67			MH002942
9	Bryconamericus caucanus 76511 Magdalena Cauca	76511	MPUJ	1929	11135	67			MH002943
9	Bryconamericus caucanus 76512 Magdalena Cauca	76512	MPUJ	1930	11135	67			MH002944
74	Hemibrycon aff. boquiae 76526 Magdalena Cauca	76526	MPUJ	1794	11050	67			MH003182
74	Hemibrycon aff. boquiae 76527 Magdalena Cauca	76527	MPUJ	1795	11050	67			MH003183
74	Hemibrycon aff. boquiae 76528 Magdalena Cauca	76528	MPUJ	1796	11050	67			MH003184
74	Hemibrycon aff. boquiae 76529 Magdalena Cauca	76529	MPUJ	1797	11050	67			MH003185
74	Hemibrycon aff. boquiae 76530 Magdalena Cauca	76530	MPUJ	1798	11050	67			MH003186
15	Bryconamericus foncensis 76449 Magdalena Pienta	76449	MPUJ	658	11100	68	Hemibrycon	foncensis	MH002974
15	Bryconamericus foncensis 76450 Magdalena Pienta	76450	MPUJ	659	11100	68			MH002975
15	Bryconamericus foncensis 76451 Magdalena Pienta	76451	MPUJ	660	11100	68			MH002976
15	Bryconamericus foncensis 76452 Magdalena Pienta	76452	MPUJ	661	11100	68			MH002977
75	Hemibrycon aff. plutarcoi 76453 Magdalena Fonce	76453	MPUJ	662	11105	69	Hemibrycon	plutarcoi	MH003187
75	Hemibrycon aff. plutarcoi 76454 Magdalena Fonce	76454	MPUJ	663	11105	69			MH003188
75	Hemibrycon aff. plutarcoi 76456 Magdalena Fonce	76456	MPUJ	665	11105	69			MH003190
7	Bryconamericus arilepis 76444 Magdalena Fonce	76444	MPUJ	653	11093	70	Hemibrycon	arilepis	MH002926
7	Bryconamericus arilepis 76445 Magdalena Fonce	76445	MPUJ	654	11093	70			MH002927
7	Bryconamericus arilepis 76446 Magdalena Fonce	76446	MPUJ	655	11093	70			MH002928
7	Bryconamericus arilepis 76447 Magdalena Fonce	76447	MPUJ	656	11093	70			MH002929
7	Bryconamericus arilepis 76448 Magdalena Fonce	76448	MPUJ	657	11093	70			MH002930
75	Hemibrycon aff. plutarcoi 76455 Magdalena Fonce	76455	MPUJ	664	11106	71	Hemibrycon	aff. plutarcoi	MH003189
16	Bryconamericus huilae 76431 Magdalena Garzón	76431	MPUJ	472	11033	72	Hemibrycon	tolimae	MH002978
16	Bryconamericus huilae 76432 Magdalena Garzón	76432	MPUJ	473	11033	72			MH002979
16	Bryconamericus huilae 76433 Magdalena Garzón	76433	MPUJ	474	11033	72			MH002980
16	Bryconamericus huilae 76434 Magdalena Garzón	76434	MPUJ	475	11033	72			MH002981
16	Bryconamericus huilae 76435 Magdalena Garzón	76435	MPUJ	476	11033	72			MH002982
52	Bryconamericus tolimae 76426 Magdalena Coello	76426	MPUJ	467	11035	72			MH003069
52	Bryconamericus tolimae 76427 Magdalena Coello	76427	MPUJ	468	11035	72			MH003070
52	Bryconamericus tolimae 76428 Magdalena Coello	76428	MPUJ	469	11035	72			MH003071
52	Bryconamericus tolimae 76429 Magdalena Coello	76429	MPUJ	470	11035	72			MH003072
52	Bryconamericus tolimae 76430 Magdalena Coello	76430	MPUJ	471	11035	72			MH003073
52	Bryconamericus tolimae 76436 Magdalena Amoyá	76436	MPUJ	477	11041	72			MH003074
52	Bryconamericus tolimae 76437 Magdalena Amoyá	76437	MPUJ	478	11041	72			MH003075
52	Bryconamericus tolimae 76438 Magdalena Amoyá	76438	MPUJ	479	11041	72			MH003076
52	Bryconamericus tolimae 76439 Magdalena Amoyá	76439	MPUJ	480	11041	72			MH003077
52	Bryconamericus tolimae 76440 Magdalena Amoyá	76440	MPUJ	481	11041	72			MH003078
51	Bryconamericus tenuis 79622 Parana Tiete	79622	MNRJ	11032	42781	73	?		MH003067
39	Bryconamericus sp. 38473 Sao Francisco	38473	LBP	38473	8253	74	Lepidocharax	burnsi	MH003036
130	Piabarchus stramineus 34767 Parana	34767	LBP	34767	7351	75	Planaltina	sp.	MH003064
133	Planaltina britskii 17243 Paraná Tiête	17243	LBP	17243	2598	76	Planaltina	britskii	MH003288
60	Diapoma alburnus 25516 Laguna dos Patos Guíaba	25516	LBP	25516	4746	77	Diapoma	alburnus	MH003092
18	Bryconamericus iheringii 60645 Atlantico	60645	LBP	60645	14473	78	Diapoma	itaimbe	MH002991
18	Bryconamericus iheringii 60646 Atlantico	60646	LBP	60646	14473	78			MH002992
130	Piabarchus stramineus 45606 Parana	45606	LBP	45606	9629	79	Piabarchus	sp.	MH003284
130	Piabarchus stramineus 34663 La Plata Paranapanema	34663	LBP	34663	17103	80			MH003282
130	Piabarchus stramineus 45605 Parana	45605	LBP	45605	3629	80			MH003283
34	Bryconamericus sp. 19675 Parana Tiete	19675	LBP	19675	3000	81	Piabarchus	stramineus	MH003027
130	Piabarchus stramineus 22891 Parana	22891	LBP	22891	4035	81			MH003280
130	Piabarchus stramineus 22892 Parana	22892	LBP	22892	4035	81			MH003281
129	Piabarchus analis 38382 Parana Paraguay	38382	LBP	38382	8514	82	Piabarchus	analis	MH003279
14	Bryconamericus exodon 22811 Parana Paraguay	22811	LBP	22811	3969	83	Bryconamericus	aff. exodon	MH002958
14	Bryconamericus exodon 22812 Parana Paraguay	22812	LBP	22812	3969	83			MH002959
14	Bryconamericus exodon 56523 Parana Paraguay	56523	LBP	56523	13598	84	Bryconamericus	exodon	MH002973
14	Bryconamericus exodon 26191 Parana Paraguay	26191	LBP	26191	5118	85			MH002960
14	Bryconamericus exodon 26192 Parana Paraguay	26192	LBP	26192	5118	85			MH002961
14	Bryconamericus exodon 55476 Parana Paraguay	55476	LBP	55476	12926	85			MH002966
14	Bryconamericus exodon 55828 Parana Paraguay	55828	LBP	55828	13408	85			MH002967
14	Bryconamericus exodon 56031 Parana Paraguay	56031	LBP	56031	13463	85			MH002968
14	Bryconamericus exodon 56032 Parana Paraguay	56032	LBP	56032	13463	85			MH002969
14	Bryconamericus exodon 56378 Parana Paraguay	56378	LBP	56378	13565	85			MH002970
14	Bryconamericus exodon 56379 Parana Paraguay	56379	LBP	56379	13565	85			MH002971
14	Bryconamericus exodon 56522 Parana Paraguay	56522	LBP	56522	13598	85			MH002972
53	Piabarchus stramineus 55415 Parana Paraguay	55415	LBP	55415	12911	85			MH003066
53	Bryconamericus turiuba 35933 La Plata Paranaiba	35933	LBP	35933	7301	85			MH003079
53	Bryconamericus turiuba 35934 La Plata Paranaiba	35934	LBP	35934	7301	85			MH003080
53	Bryconamericus turiuba 35935 La Plata Paranaiba	35935	LBP	35935	7301	85			MH003081
53	Bryconamericus turiuba 36227 La Plata Paranaiba	36227	LBP	36227	7274	85			MH003082
130	Bryconamericus turiuba 36228 La Plata Paranaiba	36228	LBP	36228	7274	85			MH003083
25	Bryconamericus ornaticeps 79627 Tingua	79627	MNRJ	10391	43139	86	Piabina	argentea BIN	MH003008
14	Bryconamericus exodon 34659 La Plata Tibagi	34659	LBP	34659	7111	87	Bryconamericus	sp.nov.	MH002963
14	Bryconamericus exodon 34763 Parana	34763	LBP	34763	7350	87			MH002965
28	Bryconamericus sp. 10995 La Plata Tibagi	10995	LBP	10995	1318	87			MH003016
28	Bryconamericus sp. 10996 La Plata Tibagi	10996	LBP	10996	1318	87			MH003017
130	Piabarchus stramineus 34782 Parana	34782	LBP	34782	7348	88	Bryconamericus	sp. Paraná	MH003065
49	Bryconamericus sp. 76672 Amazonas	76672	STRI	6111	603	89	Bryconamericus	sp. Amazonas	MH003060
49	Bryconamericus sp. 76673 Amazonas	76673	STRI	6115	603	89			MH003061
51	Bryconamericus tenuis 79623 Parana Tiete	79623	MNRJ	11033	42781	90	Bryconamericus	tenuis	MH003068
3	Astyanax daguae 76594 Dagua San Cipriano	76594	MPUJ	11143		91	Piabina	argentea BIN Catalogation error	MH002918
131	Piabina argentea 21306 Paraná	21306	LBP	21306	3509	92	Piabina	argentea BIN + B. ornaticeps BIN	MH003285
34	Bryconamericus sp. 18788 Parana Tiete	18788	LBP	18788	2925	93			MH003026
25	Bryconamericus ornaticeps 79626 Tingua	79626	MNRJ	10390	43139	94			MH003007
25	Bryconamericus ornaticeps 79628 Tingua	79628	MNRJ	10392	43139	94			MH003009
25	Bryconamericus ornaticeps 79629 Tingua	79629	MNRJ	10393	43139	95	Bryconamericus	ornaticeps	MH003010
25	Bryconamericus ornaticeps 79630 Tingua	79630	MNRJ	10394	43139	95			MH003011
26	Bryconamericus pachacuti 79619 Amazonas Ucayali	79619	MUSM		35695A	96	Bryconamericus	sp. nov	MH003012
26	Bryconamericus pachacuti 79620 Amazonas Ucayali	79620	MUSM		35695B	96			MH003013
131	Piabina argentea 47808 Sao Francisco	47808	LBP	47808	10241	96			MH003286
132	Piabina thomasi 76680 Parana	76680	STRI	2529	594	96			MH003287
22	Bryconamericus maromba 33174 La Plata Uruguay	33174	LBP	33174	6750	97	Bryconamericus	maromba	MH003003
27	Bryconamericus patriciae 54927 La Plata Uruguay	54927	LBP	54927	13112	98	Bryconamericus	iheringii Complex	MH003014
27	Bryconamericus patriciae 54928 La Plata Urugua	54928	LBP	54928	13112	98			MH003015
36	Bryconamericus sp. 20482 Atlantico	20482	LBP	20482	3342	99			MH003030
20	Bryconamericus lethostigmus 33171 Atlantico	33171	LBP	33171	6752	100			MH002997
18	Bryconamericus iheringii 68417 La Plata Uruguay	68417	LBP	68417	17029	101			MH002993
44	Bryconamericus sp. 61324 La Plata Uruguay	61324	LBP	61324	14657	101			MH003046
19	Bryconamericus ikaa 66563 Parana Iguaçu	66563	LBP	66563	18168	102			MH002995
19	Bryconamericus ikaa 66564 Parana Iguaçu	66564	LBP	66564	18168	102			MH002996
18	Bryconamericus iheringii 18706 Parana Tiete	18706	LBP	18706	2893	103			MH002985
18	Bryconamericus iheringii 18707 Parana Tiete	18707	LBP	18707	2893	103			MH002986
14	Bryconamericus exodon 34200 Paraná	34200	LBP	34200	7123	104			MH002962
18	Bryconamericus iheringii 34198 Parana	34198	LBP	34198	7123	104			MH002989
18	Bryconamericus iheringii 34199 La Plata Parana	34199	LBP	34199	7123	104			MH002990
14	Bryconamericus exodon 34762 La Plata Parana	34762	LBP	34762	7350	105			MH002964
44	Bryconamericus sp. 61391 La Plata Uruguay	61391	LBP	61391	14681	106			MH003047
18	Bryconamericus iheringii 21271 Atlantico	21271	LBP	21271	3382	107			MH002987
18	Bryconamericus iheringii 21272 Atlantico	21272	LBP	21272	3382	107			MH002988
36	Bryconamericus sp. 20483 Atlantico	20483	LBP	20483	3342	107			MH003031
37	Bryconamericus sp. 21251 Atlantico	21251	LBP	21251	3378	107			MH003032
37	Bryconamericus sp. 21252 Atlantico	21252	LBP	21252	3378	107			MH003033
122	Knodus tiquiensis 33216 Amazonas Negro	33216	LBP	33216	6885	108	Knodus	tiquiensis	MH003272
94	Knodus cf. delta A 49366 Amazonas Acre	49366	LBP	49366	10152	109	Knodus	cf. delta	MH003225
86	Knodus aff. megalops C 53834 Aquário Stingray	53834	LBP	53834	12475	110	Knodus	aff. megalops C	MH003215
95	Knodus cf. delta B 49367 Amazonas Acre	49367	LBP	49367	10152	111	Knodus	cf. deltaB	MH003226
33	Bryconamericus sp. 17084 Amazonas Purus	17084	LBP	17084	2534	112	Knodus	sp.	MH003025
32	Bryconamericus sp. 16348 Amazonas	16348	LBP	16348	2479	113	Knodus	sp.	MH003024
96	Knodus cf. orteguasae B 23624 Amazonas Jurua	23624	LBP	23624	4126	114	Knodus	cf. orteguasae B	MH003228
85	Knodus aff. megalops A 54219 Amazonas Marañon	54219	LBP	54219	12566	115	Knodus	aff. Megalops A	MH003214
106	Knodus sp. nov3 27297 Parnaíba	27297	LBP	27297	5581	116	Knodus	sp. nov.	MH003240
88	Knodus borki 53820 Aquário Stingray	53820	LBP	53820	12472	117	Knodus	borki	MH003218
118	Knodus sp6. 53759 Amazonas Ampiyacu	53759	LBP	53759	12454	118	Knodus	sp.	MH003259
102	Knodus megalops B 54223 Amazonas Marañon	54223	LBP	54223	12566	119	Knodus	megalops B	MH003234
91	Knodus caquetae 76534 Amazonas Caqueta	76534	MPUJ	637	11073	120	Knodus	caquetae	MH003221
91	Knodus caquetae 76536 Amazonas Caqueta	76536	MPUJ	639	11073	120			MH003222
48	Bryconamericus sp. 76469 Orinoco Guaviare	76469	MPUJ	1259		121	Knodus	sp.	MH003054
48	Bryconamericus sp. 76470 Orinoco Guaviare	76470	MPUJ	1260		121			MH003055
42	Bryconamericus sp. 46968 Orinoco	46968	LBP	46968	9987	122			MH003042
42	Bryconamericus sp. 46969 Orinoco	46969	LBP	46969	9987	122			MH003043
48	Bryconamericus sp. 76476 Orinoco Meta	76476	MPUJ	1440		122			MH003059
119	Knodus sp6. 76559 Orinoco Guaviare	76559	MPUJ	1548	10928	123			MH003263
84	Knodus aff. alpha 76459 Orinoco	76459	MPUJ	685	11108	124	Knodus	sp. nov.	MH003212
84	Knodus aff. alpha 76461 Orinoco	76461	MPUJ	687	11109	124			MH003213
117	Knodus sp5. 76551 Orinoco Meta	76551	MPUJ	1540	9707	124			MH003257
21	Bryconamericus macarenae 76479 Orinoco Guaviare	76479	MPUJ	1560		125			MH002999
119	Knodus sp6. 76542 Orinoco Guaviare	76542	MPUJ	1529	9725	125			MH003260
119	Knodus sp6. 76543 Orinoco Guaviare	76543	MPUJ	1530	9725	125			MH003261
119	Knodus sp6. 76557 Orinoco Guaviare	76557	MPUJ	1546	10928	125			MH003262
115	Knodus sp4. 76555 Orinoco Meta	76555	MPUJ	1544	9697	126			MH003254
120	Knodus sp6. 76566 Orinoco Meta	76566	MPUJ	1567	10929	126			MH003264
120	Knodus sp6. 76567 Orinoco Meta	76567	MPUJ	1568	10929	126			MH003265
120	Knodus sp6. 76568 Orinoco Meta	76568	MPUJ	1569	10929	126			MH003266
13	Bryconamericus diaphanus 63123 (r) Amazonas	Re-sequenced specimen as a control				127	Knodus	diaphanus
13	Bryconamericus diaphanus 63123 Amazonas	63123	LBP	63123	15513	127			MH002956
13	Bryconamericus diaphanus 63124 Amazonas	63124	LBP	63124	15514	127			MH002957
110	Knodus sp1. 76577 Orinoco Guaviare	76577	MPUJ	1600	10938	128	Knodus	sp. nov.	MH003246
112	Knodus sp2. 76560 Orinoco Guaviare	76560	MPUJ	1551	10939	128			MH003249
112	Knodus sp2. 76561 Orinoco Guaviare	76561	MPUJ	1552	10939	128			MH003250
112	Knodus sp2. 76562 Orinoco Guaviare	76562	MPUJ	1553	10939	128			MH003251
43	Bryconamericus sp. 47612 Orinoco Apure	47612	LBP	47612	10172	129	Knodus	sp.	MH003045
103	Knodus meridae 15818 Orinoco	15818	LBP	15818	7569	130	Knodus	meridae	MH003235
12	Bryconamericus cismontanus 76462 Orinoco	76462	MPUJ	688		131	Knodus	cismontanus	MH002949
12	Bryconamericus cismontanus 76463 Orinoco	76463	MPUJ	689		131			MH002950
12	Bryconamericus cismontanus 76464 Orinoco	76464	MPUJ	690		131			MH002951
12	Bryconamericus cismontanus 76465 Orinoco	76465	MPUJ	691		131			MH002952
12	Bryconamericus cismontanus 76466 Orinoco	76466	MPUJ	692		131			MH002953
12	Bryconamericus cismontanus 76467 Orinoco	76467	MPUJ	693		131			MH002954
12	Bryconamericus cismontanus 76468 Orinoco	76468	MPUJ	694		131			MH002955
108	Knodus sp.nov.2 57048 Amazonas Tapajós	57048	LBP	57048	13750	132	Knodus	sp. nov.2	MH003242
101	Knodus heteresthes B 37317 Amazonas Tapajós	37317	LBP	37317	7959	133	Knodus	heteresthes B	MH003233
99	Knodus chapadae C 36223 Paraguay Coxipó	36223	LBP	36223	7671	134	Knodus	cf. chapadae C	MH003231
116	Knodus sp5. 66315 Amazonas Xingu	66315	LBP	66315	16045	135	Knodus	sp.	MH003255
123	Knodus victoriae 27342 Parnaíba	27342	LBP	27342	5607	136	Knodus	victoriae	MH003273
114	Knodus sp4. 44636 Tocantins	44636	LBP	44636	9500	137	Knodus	sp.	MH003253
93	Knodus cf. chapadae B 41554 Paraguay	41554	LBP	41554	8419	138	Knodus	cf. chapadae	MH003224
58	Creagrutus sp. 76586 Amazonas Caquetá	76586	MPUJ	718	11064	139	"Othonocheirodus"	sp.	MH003088
58	Creagrutus sp. 76587 Amazonas Caquetá	76587	MPUJ	719	11064	139			MH003089
10	Bryconamericus cf. exodon 47688 Paraná	47688	LBP	47688	10187	140	Knodus	moenkhausii	MH002945
10	Bryconamericus cf. exodon 47689 Paraná	47689	LBP	47689	10187	140			MH002946
11	Bryconamericus cf. exodon 47707 Paraná	47707	LBP	47707	10196	140			MH002947
11	Bryconamericus cf. exodon 47708 Paraná	47708	LBP	47708	10196	140			MH002948
35	Bryconamericus sp. 20342 Paraíba do Sul	20342	LBP	20342	3431	140			MH003028
35	Bryconamericus sp. 20343 Paríiba do Sul	20343	LBP	20343	3431	140			MH003029
40	Bryconamericus sp. 38496 Jequitinhonha Fanado	38496	LBP	38496	8288	140			MH003037
40	Bryconamericus sp. 38497 Jequitinhonha Fanado	38497	LBP	38497	8288	140			MH003038
40	Bryconamericus sp. 38498 Jequitinhonha Fanado	38498	LBP	38498	8288	140			MH003039
50	Bryconamericus sp.17322 Paraná	17322	LBP	17322	2621	140			MH003062
50	Bryconamericus sp.17323 Paraná	17323	LBP	17323	2621	140			MH003063
104	Knodus moenkhausii 31936 Paraná	31936	LBP	31936	6611	140			MH003236
109	Knodus sp1. 26478 Amazonas Jari	26478	LBP	26478	5256	141	Knodus	sp.	MH003243
100	Knodus heteresthes A 57371 Amazonas Tapajós	57371	LBP	57371	13870	142	Knodus	heteresthes A	MH003232
98	Knodus cf. savannensis A 66362 Amazonas Xingu	66362	LBP	66362	16694	143	Knodus	cf. savanensis A	MH003230
89	Knodus breviceps A 11815 Tocantins Araguaia	11815	LBP	11815	7705	144	Knodus	breviceps A	MH003219
45	Bryconamericus sp. 64727 Amazonas Xingu	64727	LBP	64727	15767	145	Knodus	tanaothoros	MH003048
111	Knodus sp2. 44688 Tocantins	44688	LBP	44688	9517	146	Knodus	sp.	MH003248
90	Knodus breviceps B 13237 Tocantins Araguaia	13237	LBP	13237	1843	147	Knodus	breviceps B	MH003220
97	Knodus cf. savanensis B 62500 Tocantins	62500	LBP	62500	15335	148	Knodus	cf. savanensis B	MH003229
113	Knodus sp3. 16318 Tocantins Araguaia	16318	LBP	16318	2465	149	Knodus	sp.	MH003252
41	Bryconamericus sp. 43802 Amazonas Guamá	43802	LBP	43802	9312	150	Knodus	sp.	MH003040
41	Bryconamericus sp. 43803 Amazonas Guamá	43803	LBP	43803	9312	150			MH003041
107	Knodus sp.nov.1 43070 Amazonas Guamá	43070	LBP	43070	9141	150	Knodus	sp.	MH003241
31	Bryconamericus sp. 13339 Tocantins Araguaia	13339	LBP	13339	1872	151	Knodus	cf. chapadae A	MH003022
31	Bryconamericus sp. 13340 Tocantins Araguaia	13340	LBP	13340	1872	151			MH003023
38	Bryconamericus sp. 22843 Tocantins Araguaia	22843	LBP	22843	4016	151			MH003034
38	Bryconamericus sp. 22844 Tocantins Araguaia	22844	LBP	22844	4016	151			MH003035
92	Knodus cf. chapadae A 27521 Araguaia	27521	LBP	27521	5677	151			MH003223
96	Knodus cf. orteguasse A 23547 Amazonas Juruá	23547	LBP	23547	7881	152	Knodus	cf. orteguasse A	MH003227
47	Bryconamericus sp. 74406 Amazonas RioNegro	74406	LBP	74406	18316	153	Knodus	sp.	MH003051
47	Bryconamericus sp. 74407 Amazonas Rionegro	74407	LBP	74407	18316	153			MH003052
47	Bryconamericus sp. 74408 Amazonas RioNegro	74408	LBP	74408	18316	153			MH003053
21	Bryconamericus macarenae 76478 Orinoco Guaviare	76478	MPUJ	1559		154	Knodus	macarenae	MH002998
21	Bryconamericus macarenae 76480 Orinoco Guaviare	76480	MPUJ	1561		154			MH003000
21	Bryconamericus macarenae 76481 Orinoco Guaviare	76481	MPUJ	1562		154			MH003001
21	Bryconamericus macarenae 76482 Orinoco Guaviare	76482	MPUJ	1563		154			MH003002
87	Knodus alpha 76595 Orinoco	76595	STRI	9561	663	155	Knodus	alpha	MH003216
87	Knodus alpha 76596 Orinoco	76596	STRI	9564	531	155			MH003217
117	Knodus sp5. 76549 Orinoco Meta	76549	MPUJ	1538	9707	155			MH003256
105	Knodus sp. 76538 Orinoco Meta	76538	MPUJ	702	11110	156	Knodus	sp. nov.	MH003237
48	Bryconamericus sp. 76472 Orinoco Guaviare	76472	MPUJ	1323		157	Knodus	sp.	MH003057
48	Bryconamericus sp. 76473 Orinoco Guaviare	76473	MPUJ	1324		157			MH003058
105	Knodus sp. 76539 Orinoco Meta	76539	MPUJ	703	11111	158	Knodus	sp. nov	MH003238
105	Knodus sp. 76540 Orinoco Meta	76540	MPUJ	704	11111	158			MH003239
110	Knodus sp1. 76574 Orinoco Guaviare	76574	LBP	76574	1579	159			MH003244
110	Knodus sp1. 76575 Orinoco Guaviare	76575	LBP	76575	1580	159			MH003245
117	Knodus sp5. 76552 Orinoco Guaviare	76552	MPUJ	1541	9707	159			MH003258
121	Knodus spb. 76569 Orinoco Guaviare	76569	MPUJ	1574	9724	159			MH003267
121	Knodus spb. 76570 Orinoco Guaviare	76570	MPUJ	1575	9724	159			MH003268
121	Knodus spb. 76571 Orinoco Guaviare	76571	MPUJ	1576	9724	159			MH003269
121	Knodus spb. 76572 Orinoco Guaviare	76572	MPUJ	1577	9724	159			MH003270
121	Knodus spb. 76573 Orinoco Guaviare	76573	MPUJ	1578	9724	159			MH003271
	Shaded cells: Taxonomic changes suggested after workflow
	BIN : Comparisons with Barcode Index Numbers
	? : specimens for which it was not possible to corroborate the voucher by morphological re-examination
	MPUJ: Museo de Pontifica Universidad de Javeriana, Bogotá, Colombia.
	STRI: Smithsonian Tropical Research Institute, Balboa, Ancón, Panama.
	MUSM: Museo de Historia Natural de la Universidad Nacional Mayor de San Marcos, Lima, Peru.
	MNRJ: Museu Nacional, Departamento de Vertebrados, Setor de Ictiología, Universidade Federal do Rio de Janeiro, Rio de Janeiro, Brazil.
	LBP: Laboratório de Biologia e Genética de Peixes, Departamento de Morfologia, Instituto de Biociências, Universidade Estadual Paulista, Botucatu, São Paulo, Brazil.
	CZUT-IC: Colección Zoológica, Facultad de Ciencias, Universidad del Tolima, Ictiología, Ibagué, Tolima, Colombia.
