# Supplementary material for: Species delimitation of neotropical Characins (Stevardiinae): Implications for taxonomy of complex groups
Source: PLoS One. 2019 Jun 5;14(6):e0216786. doi: 10.1371/journal.pone.0216786 (PMC6550444; doi:10.1371/journal.pone.0216786)
Supplement: S2 File — Standard error estimate(s) are shown in the last column. Analyses were conducted using the Kimura 2-parameter model. (XLSX) [file pone.0216786.s011.xlsx]

## Sheet: Hoja1
S2 File. Genetic distances between GMYC OTUs less than 2%. Standard error estimate(s) are shown in the last column. Analyses were conducted using the Kimura 2-parameter model [83].
Clade	GMYC OTUs	GMYC OTUs	Genetic distance	Standard error
Clade 1 Eretmobrycon	25	24	0.5	0.3
	29	28	1.9	0.7
	35	39	1.7	0.6
	36	37	0.7	0.4
	36	39	1.1	0.5
	36	46	1.7	0.7
	36	39	1.7	0.6
	36	45	1.9	0.7
	37	38	1.3	0.5
	37	46	1.5	0.6
	37	39	1.5	0.6
	37	45	1.7	0.7
	39	38	0.6	0.4
	39	45	1.9	0.7
	41	46	1.1	0.5
	41	47	1.9	0.7
	41	48	1.9	0.7
	42	41	1.3	0.6
	42	45	1.6	0.6
	42	46	1.8	0.6
	43	41	0.5	0.4
	43	42	0.8	0.5
	43	45	0.8	0.5
	43	46	1.0	0.5
	43	47	1.9	0.7
	43	48	1.9	0.7
	44	45	1.6	0.6
	44	46	1.9	0.7
	45	46	0.3	0.3
	45	41	0.8	0.4
	45	48	1.1	0.5
	45	47	1.6	0.6
	47	48	1.1	0.5
	47	46	1.4	0.6
	48	46	0.9	0.4
Clade 2 Hemibrycon	61	62	1.9	0.7
	63	64	0.8	0.4
	66	65	0.8	0.5
	69	72	1.3	0.5
	70	69	0.5	0.4
	74	75	1.6	0.6
	76	75	0.8	0.4
	76	74	1.9	0.7
Clade 3b Piabina "Bryconamericus"	86	87	0.7	0.4
	89	88	1.9	0.7
	92	94	1.9	0.7
	92	93	1.9	0.7
	97	98	1.6	0.6
Clade 4 Knodus	102	106	0.8	0.5
	102	105	1.3	0.6
	102	107	1.7	0.6
	103	102	1.5	0.6
	103	106	1.7	0.6
	104	106	1.1	0.5
	104	102	1.3	0.6
	104	105	1.6	0.6
	104	107	1.8	0.6
	105	106	0.5	0.4
	107	105	1.4	0.6
	107	106	1.4	0.6
	124	126	1.2	0.5
	125	126	0.7	0.4
	125	124	1.1	0.5
	130	131	1.2	0.5
	130	129	1.6	0.7
	131	129	1.2	0.6
	148	149	1.3	0.6
	148	150	1.5	0.6
	148	151	1.6	0.6
	150	149	1.3	0.5
	150	151	1.5	0.6
	151	149	1.3	0.6
	157	158	1.6	0.6
	158	159	0.6	0.4
